# Supplementary material for: Bacteroides thetaiotaomicron and Faecalibacterium prausnitzii influence the production of mucus glycans and the development of goblet cells in the colonic epithelium of a gnotobiotic model rodent
Source: BMC Biol. 2013 May 21;11:61. doi: 10.1186/1741-7007-11-61 (PMC3673873; doi:10.1186/1741-7007-11-61)
Supplement: Additional file 2: Table S1 — Deduced monosaccharide composition of mucin O-glycans from GF, Bt-2d, Bt-30d and Bt + Fp 30d rats, as identified by MALDI-TOF mass spectrometry in positive ion mode. The relative proportions of each oligosaccharide were calculated by integration of peaks on MS spectra. Mucus O-glycans types were separated into neutral oligosaccharides (blue), oligosaccharides carrying sialic acid (orange) and sulfated residues (green). Results are presented as means ± SD of the percentage of each oligosaccharide. [file 1741-7007-11-61-S2.xls]

## Sheet: Feuil3
Monosaccharide composition	[M+Na]+	a	Ax	Ax	Ax	Ax	GF rats	BT2	BT2	Bt-2d	BT30	BT30	BT30	Bt-30d	BTFP	BTFP	BTFP	Bt+Fp 30d
Neutral oligosaccharides
1 Hex, GalNAcol	534	534.542	1.04118	0.254161	0.8	1	0,7±0,4%	1.01687	1.2	1,1±0,1%	0	0	0	0	1.35541	0.592661	1.38002	1,1±0,4%
1 HexNAc, GalNAcol	575		0	0	0.2	0	0,1±0,1%	0	0	0	0	0	0	0	0.506097	0.130325	0.56178	0,4±0,2%
1 Hex, 1 Fuc, GAlNAcol	708	708.675	5.14854	4.2911	7.4	5.1	5,6±1,6%	3.33393	5.3	4,3±1,4%	5.93843	2.17076	5.80644	4,6±2,1%	8.7529	7.07791	6.41275	7,4±1,2%
1 Hex, 1 HexNAc, GalNAcol	779	779.705	2.28347	1.3	3.35985	2.3	2,3±1%	3.5775	6.5	5±2,1%	0.746191	3.58263	5.08777	3,1±2,2%	3.71244	2.61369	4.12267	3,5±0,8%
2 HexNAc, GalNAcol	820		0	0	0.426133	0	0,1±0,2%	0	0	0	0	0	0	0	0.253388	0.218181	0	0,2±0,1%
2 Hex, 1 Fuc, GAlNAcol	912		0	0.127313	0	0	0±0,1%	0	0	0	0	0	0	0	0	0	0	0
1 Hex, 1 HexNAc, 1 Fuc, GAlNAcol	953	939.81	15.4	12.6	13.3	15.2	13,7±1,3%	8.83282	12.2	10,5±2,4%	11.0475	10.2386	12.0271	11,1±0,9%	12.5035	10.5762	10.9032	11,3±1%
2 Hex, 1 HexNAc, GalNAcol	983	969.804	6.4	1.70944	2.18695	2.6	2,2±0,4	2.04591	2.3	2,2±0,2	2.06752	2.48786	4.44798	3±1,3	2.63811	1.6491	2.48583	2,3±0,5
1 Hex, 2 HexNAc, GalNAcol	1024	1024.88	1.32431	1.38415	4.42435	1.3	2,4±1,8	2.08662	1.8	1,9±0,2	1.0356	3.51891	4.13924	2,9±1,6	3.22042	3.06974	3.05191	3,1±0,1
1 Hex, 1 HexNAc, 2Fuc, GalNAcol	1127		0	0.6389	0.784172	0.3	0,6±0,2%	0	0	0	0	0	0	0	0.809408	0.783076	1.30251	1±0,3%
2 Hex, 1 HexNAc, 1 Fuc, GalNAcol	1157		8.1	2.02311	5.0167	3.5	3,5±1,5%	2.96468	2.6	2,8±0,3%	0	3.79787	0	1,3±2,2%	4.13507	4.00473	3.74354	4±0,2%
3 Hex, 1 HexNAc, GalNAcol	1187	1185	0	0	0	0	0	0	0	0	0	0	0	0	0	0	0.841453	0,3±0,5%
1 Hex, 2 HexNAc, 1 Fuc, GalNAcol	1198	1199.37	5.1	6.6	4.85965	5.2	5,6±0,9%	2.72002	2.9	2,8±0,1%	5.38942	4.5018	3.6753	4,5±0,9%	3.81089	4.31363	3.4112	3,8±0,5%
2 Hex, 2 HexNAc, GalNAcol	1228	1228	1.71475	1.7	1.89868	1.8	1,8±0,1%	2.30411	3.2	2,8±0,6%	1.44941	2.25576	2.5647	2,1±0,6%	2.53631	1.94057	2.20919	2,2±0,3%
2 Hex, 1 HexNAc, 2 Fuc, GalNAcol	1331	1331.92	7.4	3.6	5.24655	7.3	5,4±1,9%	1.32848	1.8	1,6±0,3%	5.76738	2.56622	4.41547	4,2±1,6%	4.20203	4.30184	3.14497	3,9±0,6%
3 Hex, 1 HexNAc, 1 Fuc, GalNAcol	1361	1347.55	5.1	0.819219	0	2.3	1±1,2%	0	0	0	0	0	0	0	0	0	0	0
2 Hex, 2 HexNAc, 1 Fuc, GalNAcol	1402	1478	2.35545	2.53455	2.7905	2.8	2,7±0,2%	2.74107	1.6	2,2±0,8%	1.55413	2.7812	3.09177	2,5±0,8%	2.69835	2.85611	2.61715	2,7±0,1%
3 Hex, 2 HexNAc, GalNAcol	1432	1708.97	1.35429	0.717237	0.749367	0.6	0,7±0,1%	1.15897	1.1	1,1±0%	0	1.07511	0	0,4±0,6%	0.989065	0.834477	1.01161	0,9±0,1%
1 Hex, 3 HexNAc, 1 Fuc, GalNAcol	1443	1868.91	1.44056	0.789457	0	0	0,3±0,5%	0	0	0	0	0	0	0	0	0	0	0
2 Hex, 3 HexNAc, GalNAcol	1473	1968.05	0.748204	0.571987	1.08911	1.7	1,1±0,6%	0	0	0	0	0	0	0	0.740572	0.822459	0.905535	0,8±0,1%
2 Hex, 2 HexNAc, 2 Fuc, GalNAcol	1576			2.52876	1.70625	2.3	2,2±0,4%	2.01419	2	2±0%	3.82871	1.62021	1.75822	2,4±1,2%	1.96778	1.83084	2.12066	2±0,1%
2 Hex, 3 HexNAc, 1 Fuc, GalNAcol	1647			0.929884	0.874324	0.8	0,9±0,1%	1.20308	0.3	0,8±0,6%	0	0	0	0	0.765116	0.843855	1.19393	0,9±0,2%
2 Hex, 2 HexNAc, 3 Fuc, GalNAcol	1750			0	0	0	0	0	0	0	0	1.38512	0	0,5±0,8%	0	0	0	0
3 Hex, 2 HexNAc, 2 Fuc, GalNAcol	1780			0	0	0	0	0	0	0	0	0.769239	0	0,3±0,4%	0	0	0	0
2 Hex, 3 HexNAc, 2 Fuc, GalNAcol	1821			1.116	0	0	0,4±0,6%	0.59957	0	0,3±0,4%	0	0	0	0	0	0	0	0
3 Hex, 3 HexNAc, 1 Fuc, GalNAcol	1851			0.999465	0.845387	0.5	0,8±0,3%	0	0	0	0	0	0	0	0.930794	0.975989	0.825681	0,9±0,1%
4 Hex, 3 HexNAc, GalNAcol	1881			0.664882	0	0	0,2±0,4%	0	0	0	1.15143	0	0	0,4±0,7%	0	0.625536	0.632701	0,4±0,4%
3 Hex, 4 HexNAc, GalNAcol	1922			0.88403	1.85414	1.3	1,3±0,5%	1.99059	0	1±1,4%	1.53126	0	0	0,5±0,9%	1.0492	1.03981	1.18306	1,1±0,1%
3 Hex, 3 HexNAc, 2 Fuc, GalNAcol	2025			0	0.663166	0	0,2±0,4%	0.808733	0	0,4±0,6%	0	0	0	0	0	0	0	0
3 Hex, 4 HexNAc, 1 Fuc, GalNAcol	2096			0	0.854892	0	0,3±0,5%	0.935658	0	0,5±0,7%	0	0	0	0	0	0	0	0
4 Hex, 4 HexNAc, GalNAcol	2126			0.677907	0.762687	0.4	0,6±0,2%	0	0	0	0	0	0	0	0.449227	0.458466	0	0,3±0,3%
4 Hex, 4 HexNAc, 1 Fuc, GalNAcol	2300			0	0.357181	0	0,1±0,2%	0	0	0	0	0	0	0	0	0	0	0
4 Hex, 5 HexNAc, GalNAcol	2371			0.369534	0	0	0,1±0,2%	0	0	0	0	0	0	0	0	0	0	0
Oligosaccharides carrying sialic acid residues
1 NeuAc, GAlNAcol	691		0	0	0	0	0	0	2.2	1,1±1,6%	0	0.753591	0	0,3±0,4%	0	0	0	0
1 NeuGc, GAlNAcol	721		0	0	0	0	0	9.4	10.7	10,1±0,9%	0.8	8.2	7.5	5,5±4,1%	1.8	1.7	3.6	2,4±1,1%
1 Hex, 1 NeuAc, GalNAcol	895	917.866	4.90192	6.6	5.8	4.9	5,8±0,9%	10.3271	12.3	11,3±1,4%	5.00825	9.91902	7.62949	7,5±2,5%	3.8	4.3	3.6	3,9±0,4%
1 Hex, 1 NeuGc, GalNAcol	925	925.805	4.5	1.9	4	4.5	3,5±1,4%	3.7	4	3,9±0,2%	6.9	4.5	6.2	5,9±1,2%	2.7	2.5	2.5	2,6±0,1%
1 HexNAc, 1 NeuGc, GalNAcol	966		0	0	0	0	0	3.88028	3.1	3,5±0,6	0	0	0	0	1.04928	1.41195	1.04633	1,2±0,2
1 Hex, 1 Fuc, 1 NeuGc, GalNAcol	1099	1099.93	4.5	0.9	1.62022	3.2	1,9±1,2%	1.75497	1.9	1,8±0,1%	0	0	0	0	1.24681	1.39847	1.2701	1,3±0,1%
1 Hex, 1 HexNAc, 1 NeuAc, GalNAcol	1140		2.8	4.5	0	2.8	2,4±2,3%	4.3	1	2,7±2,3%	2.6	5.4	2.9	3,6±1,5%	1.9	2.8	2.2	2,3±0,5%
1 Hex, 1 HexNAc, 1 NeuGc, GalNAcol	1170	1171	2.2903	2.1	4.1	2.3	2,8±1,1%	3.6	3.8	3,7±0,1%	5.11854	5.7	5.13892	5,3±0,3%	2.78565	2.76821	2.28856	2,6±0,3%
1 Hex, 1 HexNAc, 1 NeuGc, 1 SO3, GalNAcol	1258	1273	1.5813	0.532427	0	0	0,2±0,3%	0	0	0	0	0	0	0	0.703919	0.517772	0	0,4±0,4
2 Hex, 1 Fuc, 1 NeuGc, GalNAcol	1303	1303.89	2.89707	0.463648	1.532	2.9	1,6±1,2%	0.94737	1.2	1,1±0,2%	3.17647	0	0	1,1±1,8%	1.44265	1.13761	0.864649	1,1±0,3%
2 Hex, 1 HexNAc, 1 NeuAc, GalNAcol	1344	1344.92	1.58451	1.01678	0	1.6	0,9±0,8%	1.95879	2.5	2,2±0,4%	0	2.05321	2.85297	1,6±1,5%	1.65583	1.46644	1.65805	1,6±0,1%
2 Hex, 1 HexNAc, 1 NeuGc, GalNAcol	1374	1375.05	1.84564	0.9914	0	1.9	1±1%	1.98856	2.1	2±0,1%	1.83859	2.46553	4.01235	2,8±1,1%	1.96329	1.66958	1.73048	1,8±0,2%
1 Hex, 2 HexNAc, 1 NeuAc, GalNAcol	1385	1463.92	1.77366	0	0.566693	0	0,2±0,3%	0	0	0	0	0	0	0	0	0.53828	0.744407	0,4±0,4%
1 Hex, 2 HexNAc, 1 NeuGc, GalNAcol	1415	1535.09	1.70553	0	0	0	0	0	0	0	0	0	0	0	0.467265	0.493816	0.646036	0,5±0,1%
2 Hex, 1 HexNAc, 1 Fuc, 1 NeuAc, GalNAcol	1518			0.724449	0.283215	0.3	0,4±0,3%	0	0	0	0	0	0	0	0.697023	0.840888	0.995881	0,8±0,1%
2 Hex, 1 HexNAc, 1 Fuc, 1 NeuGc, GalNAcol	1548			1.56161	2.06138	1.8	1,8±0,2%	1.65416	1.6	1,6±0%	3.98058	2.18556	2.7057	3±0,9%	2.06582	2.15642	1.69798	2±0,2%
2 Hex, 2 HexNAc, 1 NeuAc, GalNAcol	1589			1.66802	1.98791	1.5	1,7±0,2%	2.23935	2.7	2,5±0,3%	1.22082	2.5758	2.22222	2±0,7%	1.4802	1.8973	2.67303	2±0,6%
2 Hex, 1 HexNAc, 1 Fuc, 1 NeuAc, 1 SO3, GalNAcol	1606			1.58966	1.13106	1	1,2±0,3%	0	0.5	0,3±0,4%	2.31863	1.23896	1.36651	1,6±0,6%	1.51283	1.34749	1.11404	1,3±0,2%
2 Hex, 2 HexNAc, 1 NeuGc, GalNAcol	1619			0.79514	0.711596	0.4	0,6±0,2%	1.3348	0.2	0,8±0,8%	0	1.30562	1.28175	0,9±0,7%	1.09421	0.952605	1.02876	1±0,1%
2 Hex, 1 HexNAc, 1 Fuc, 1 NeuGc, 1 SO3, GalNAcol	1636			0.556253	0	0	0,2±0,3%	0	0	0	0	0	0	0	0	0	0	0
2 Hex, 1 HexNAc, 2 Fuc, 1 NeuAc, GalNAcol	1692			0	0	0	0	0	0	0	0	0	0	0	0	0	0.557271	0,2±0,3%
2 Hex, 1 HexNAc, 2 NeuAc, GalNAcol	1705			0	0	0	0	0	0	0	0	0.537834	0	0,2±0,3%	0	0.423471	0.802976	0,4±0,4%
2 Hex, 2 HexNAc, 1 Fuc, 1 NeuAc, GalNAcol or 1 Hex, 2 HexNAc, 2 Fuc, 1 NeuGc, GalNAcol	1763			0.646916	0.545822	0.5	0,6±0,1%	0.626616	0.2	0,4±0,3%	0	0.529083	0.611476	0,4±0,3%	0.471268	0.470087	0	0,3±0,3%
3 Hex, 2 HexNAc, 1 NeuAc, GalNAcol or 2 Hex, 2 HexNAc, 1 Fuc, 1 NeuGc, GalNAcol	1793			1.50174	0.985667	1	1,2±0,3%	1.91203	0.9	1,4±0,7%	0	1.44495	1.21379	0,9±0,8%	1.13745	1.28016	1.1701	1,2±0,1%
3 Hex, 2 HexNAc, 1 NeuGc, GalNAcol	1823			0.406532	0	0	0,1±0,2%	0	0	0	1.66209	0	0	0,6±1%	0	0	0	0
1 Hex, 2 HexNAc, 3 Fuc, 1 NeuAc, GalNAcol	1907			0	0.366355	0	0,1±0,2%	0	0	0	0	0	0	0	0	0	0	0
1 Hex, 2 HexNAc, 3 Fuc, 1 NeuGc, GalNAcol or 2 Hex, 2 HexNAc, 2 Fuc, 1 NeuAc, GalNAcol	1937			0	0	0	0	0.848255	0	0,4±0,6%	0	0	0	0	0	0	0	0
2 Hex, 2 HexNAc, 2 NeuAc, GalNAcol	1950			2.88509	3.25668	2.9	3±0,2%	2.51351	2	2,3±0,4%	5.3772	2.96246	2.73811	3,7±1,5%	1.93118	2.76689	3.93484	2,9±1%
3 Hex, 2 HexNAc, 1 Fuc, 1 NeuAc, GalNAcol or 2 Hex, 2 HexNAc, 2 Fuc, 1 NeuGc, GalNAcol	1967			0.545933	0	0.7	0,4±0,4%	0	0	0	0	0	0	0	0	0.660969	0	0,2±0,4%
2 Hex, 2 HexNAc, 1 NeuAc, 1 NeuGc, GalNAcol	1980			1.05511	0.703868	0.7	0,8±0,2%	0	0	0	1.92278	0	0.880769	0,9±1%	0.801961	0.75517	1.11451	0,9±0,2%
2 Hex, 3 HexNAc, 1 Fuc, 1 NeuAc, GalNAcol or 1 Hex, 3 HexNAc, 2 Fuc, 1 NeuGc, GalNAcol	2008			0	0	0	0	0	0	0	0	0	0	0	0	0.212605	0	0,1±0,1%
3 Hex, 3 HexNAc, 1 NeuAc, GalNAcol	2038			0.8595	0	0	0,3±0,5%	0	0	0	0	0	0	0	0	0.237792	0	0,1±0,1%
3 Hex, 3 HexNAc, 1 NeuGc, GalNAcol	2068			0	0	0	0	0	0	0	0	0	0	0	0	0	0.473902	0,2±0,3%
2 Hex, 1 HexNAc, 2 Fuc, 1 NeuAc, 1 NeuGc, GalNAcol or 3 Hex, 1 HexNAc, 1 Fuc, 2 NeuAc, GalNAcol	2083			0	0	0	0	0	0	0	0	0	0	0	0	0	0.309952	0,1±0,2%
2 Hex, 2 HexNAc, 1 Fuc, 2 NeuAc, GalNAcol	2124			0	0.216774	0	0,1±0,1%	0	0	0	0	0	0	0	0	0	0	0
3 Hex, 3 HexNAc, 1 Fuc, 1 NeuGc, GalNAcol or 4 Hex, 3 HexNAc, 1 NeuAc, GalNAcol	2242			0.260835	0	0	0,1±0,2%	0.473944	0.3	0,4±0,1%	0	0	0	0	0	0	0	0
Oligosaccharides carrying sulfated residues
1 Hex, 1 HexNAc, 1 Fuc, 1 SO3, GAlNAcol	1041		0	1.02362	1.20497	1	1,1±0,1	0	0	0	0	0	0	0	1.11857	1.1923	0.821717	1±0,2
2 Hex, 1 HexNAc, 1 SO3, GalNAcol	1071		0	0.279133	0	0	0,1±0,2	0	0	0	0	0	0	0	0	0	0	0
1 Hex, 2 HexNAc, 1 SO3, GalNAcol	1112		0	0.210345	0	0	0,1±0,1%	0	0	0	0	0	0	0	0	0	0	0
2 Hex, 1 HexNAc, 1 Fuc, 1 SO3, GalNAcol	1245		0	0.550146	0.69592	0.5	0,6±0,1%	0	0	0	0	0	0	0	0.849515	0.724421	0.474834	0,7±0,2%
2 HexNAc, 2 Fuc, 1 SO3, GAlNAcol	1256			0.273521	0	0	0,1±0,2%	0	0	0	0	0	0	0	0	0	0	0
1 Hex, 1 HexNAc, 1 NeuGc, 1 SO3, GalNAcol	1258	1273	1.5813	0.532427	0	0	0,2±0,3%	0	0	0	0	0	0	0	0.703919	0.517772	0	0,4±0,4
1 Hex, 2 HexNAc, 1 Fuc, 1 SO3, GAlNAcol	1286	1289.9	2.00603	2.3	0	0	0,8±1,3%	0	0	0	1.34944	0	0	0,4±0,8%	0.498258	0.543323	0	0,3±0,3%
2 Hex, 2 HexNAc, 1 SO3, GalNAcol	1316	1317.93	0	0	0.507393	0	0,2±0,3%	0	0	0	0.884945	0	0	0,3±0,5%	0	0	0	0
2 Hex, 1 HexNAc, 2 Fuc, 1 SO3, GalNAcol	1419	1549.14	1.81034	1.15829	1.11763	1	1,1±0,1%	0	0	0	1.43915	0	0	0,5±0,8%	1.04136	1.15082	0	0,7±0,6%
2 Hex, 2 HexNAc, 1 Fuc, 1 SO3, GalNAcol	1490	2287.22	0.800969	1.14672	0	0	0,4±0,7%	0	0	0	0	0	0	0	0.357322	0.302807	0	0,2±0,2%
3 Hex, 2 HexNAc, 1 SO3, GalNAcol	1520			0	0	0	0	0	0	0	1.97081	0	0	0,7±1,1%	0.851201	0.268846	0	0,4±0,4%
2 Hex, 3 HexNAc, 1 SO3, GalNAcol	1561			0	0	0	0	0	0	0	0.526944	2.15202	0	0,9±1,1%	0.35755	0.430038	1.3818	0,7±0,6%
2 Hex, 1 HexNAc, 1 Fuc, 1 NeuAc, 1 SO3, GalNAcol	1606			1.58966	1.13106	1	1,2±0,3%	0	0.5	0,3±0,4%	2.31863	1.23896	1.36651	1,6±0,6%	1.51283	1.34749	1.11404	1,3±0,2%
2 Hex, 1 HexNAc, 1 Fuc, 1 NeuGc, 1 SO3, GalNAcol	1636			0.556253	0	0	0,2±0,3%	0	0	0	0	0	0	0	0	0	0	0
2 Hex, 2 HexNAc, 2 Fuc, 1 SO3, GalNAcol	1664			1.13518	0.497482	0.4	0,7±0,4%	0	0	0	0	0	0	0	0	0.751477	0	0,3±0,4%
2 Hex, 2 HexNAc, 1 NeuAC, 1 SO3, GAlNAcol	1677			0.645472	0	0	0,2±0,4%	0	0	0	0	0	0	0	0.951114	0.827116	0.729288	0,8±0,1%
3 Hex, 2 HexNAc, 1 Fuc, 1 SO3, GalNAcol	1694			0	0	0	0	0	0	0	0	0	0	0	0	0.577377	0	0,2±0,3%
2 Hex, 1 HexNAc, 2 NeuAc, GalNAcol	1705			0	0	0	0	0	0	0	0	0.537834	0	0,2±0,3%	0	0.423471	0.802976	0,4±0,4%
2 Hex, 3 HexNAc, 1 Fuc, 1 SO3, GalNAcol	1735			1.2732	0.191908	0.4	0,6±0,6%	1.46891	1	1,2±0,3%	0	0	0	0	0	1.0079	0	0,3±0,6%
3 Hex, 3 HexNAc, 1 SO3, GalNAcol	1765			1.26127	1.1838	1.1	1,2±0,1%	1.71049	1	1,4±0,5%	2.58211	1.77826	1.51342	2±0,6	1.27713	1.34306	0	0,9±0,8%
2 Hex, 4 HexNAc, 1 SO3, GalNAcol	1806			0.211463	0	0	0,1±0,1%	0	0	0	0	0	0	0	0.283653	0	0	0,1±0,2%
4 Hex, 2 HexNAc, 1 Fuc, 1 SO3, GalNAcol	1898			0	0	0	0	0	0	0	2.95648	0	1.51798	1,5±1,5%	0	0	1.4934	0,5±0,9%
2 Hex, 3 HexNAc, 2 Fuc, 1 SO3, GalNAcol	1909			1.2218	0.570102	0.6	0,8±0,4%	0	0	0	1.41686	0	0	0,5±0,8%	0	0.735603	0	0,2±0,4%
3 Hex, 3 HexNAc, 1 Fuc, 1 SO3, GalNAcol	1939			0.88674	0.497167	0.5	0,6±0,2%	0	0	0	1.13563	0	0	0,4±0,7%	0	0.701393	0.481493	0,4±0,4%
3 Hex, 4 HexNAc, 1 SO3, GalNAcol	2010			1.10631	0.942781	1	1±0,1%	1.09432	0	0,5±0,8%	1.66957	1.14676	0.680432	1,2±0,5%	0.834795	0.852904	0.826088	0,8±0%
3 Hex, 3 HexNAc, 2 Fuc, GalNAcol	2025			0	0.663166	0	0,2±0,4%	0.808733	0	0,4±0,6%	0	0	0	0	0	0	0	0
3 Hex, 3 HexNAc, 2 Fuc, 1 SO3, GalNAcol	2113			0	0	0	0	0.550521	0	0,3±0,4%	0	0	0	0	0	0	0	0
2 Hex, 4 HexNAc, 2 Fuc, 1 SO3, GalNAcol	2154			0	0	0	0	0	0	0	0	0	0	0	0	0	0.412071	0,1±0,2%
3 Hex, 4 HexNAc, 1 Fuc, 1 SO3, GalNAcol	2184			0.648221	0.366384	0.3	0,4±0,2%	0	0	0	0.707084	0.42967	0	0,4V0,4%	0	0	0	0
4 Hex, 4 HexNAc, 1 SO3, GalNAcol	2214			0	0	0	0	0	0	0	0	0	0	0	0	0.33129	0	0,1±0,2%
4 Hex, 4 HexNAc, 1 Fuc, 1 SO3, GalNAcol	2388			0.249282	0	0	0,1±0,1%	0	0	0	0	0	0	0	0	0	0	0
3 Hex, 5 HexNAc, 1 Fuc, 1 SO3, GalNAcol	2429			0.398841	0	0	0,1±0,2%	0	0	0	0	0	0	0	0	0	0	0
4 Hex, 5 HexNAc, 1 Fuc, 1 SO3, GalNAcol	2633			0.189859	0	0	0,1±0,1%	0	0	0	0	0	0	0	0	0	0	0
